# Supplementary material for: Impact of the COVID-19 Pandemic on Inpatient Antibiotic and Antifungal Drug Prescribing Volumes in Germany
Source: Antibiotics (Basel). 2024 Sep 3;13(9):837. doi: 10.3390/antibiotics13090837 (PMC11429143; doi:10.3390/antibiotics13090837)
Supplement: Supplementary file 1 [file antibiotics-13-00837-s001.zip]

Archive with 1 entries (1 files):
- antibiotics-3170126-supplementary.pdf
